# Supplementary material for: Interactions of Coated-Gold Engineered Nanoparticles with Aquatic Higher Plant Salvinia minima Baker
Source: Nanomaterials (Basel). 2021 Nov 24;11(12):3178. doi: 10.3390/nano11123178 (PMC8704737; doi:10.3390/nano11123178)
Supplement: Supplementary file 1 [file nanomaterials-11-03178-s001.zip]

Archive with 1 entries (1 files):
- nanomaterials-1413085-supplementary.pdf
